# Supplementary material for: Enhancing genomic prediction of wheat resistance to fusarium head blight through integration of passive resistance traits
Source: Front Plant Sci. 2026 Jul 15;17:1885296. doi: 10.3389/fpls.2026.1885296 (PMC13415879; doi:10.3389/fpls.2026.1885296)
Supplement: Supplementary file 1 [file Table1.xlsx]

## Sheet: Table S1
Supplementary Table 1: Significant QTLs for morpho-phenological traits with higher R2 (>10%).
QTLs	SNP	Chr	Pos	Start	End	P.value	Effect	R2	Trait
QAE_6B	wsnp_Ex_c19525_28494827	6B	712345569	711455569	713235569	5.8300E-07 to 9.0000E-07	0.18-0.22	6.30-16.59	AE_2025 and AE_combo
QAE_2B	RAC875_c400_1271	2B	412663717	411873717	413453717	1.10311e-08	0.26	13.67	AE_combo
QAE_4A	AX-158558383	4A	634368444	634028444	634708444	2.60941e-08	0.19	12.83	AE_combo
QAE_7B	AX-111494909	7B	704669742	704219742	705119742	2.38014e-06	-0.12	10.76	AE_combo
QAL_5A	BobWhite_c8266_227	5A	698508186	697778186	699238186	5.0663E-161 to1.0727E-110	-2.77 to -3.14	70.28-90.77	AL-2022/2023 and AL_combo
QDF/SD_7D	BS00110152_51	7D	581297878	581017878	581577878	1.2588E-06 to 1.3982E-06	-0.06 to 0.78	2.81-3.151	DF_2022 and SD_2023
QDF/PH_3B	BS00032830_51 and wsnp_JD_c30422_23944042	3B	100966558 -101313074	99936558	102343074	3.1025E-10 to 9.67E-07	0.55- 1.94	-13.89	DF_combo and PH_2023
QDH/DF_7B	AX-94426964 and AX-158568064	7B	27346800-27493740	26896800	27943740	2.5770E-06 to 8.2175E-07	-0.70 to -1.49	8.17-10.86	DH/DF 2022, DH 2025 and DH/DF combo
QDH_7A	Kukri_rep_c105157_485	7A	611333682	610873682	611793682	6.89452e-11	-0.45	15.38	DH_2022
QDH_6B	AX-158588960	6B	472235320	471345320	473125320	5.85468e-07	0.34	14.47	DH_2022
QDH_1B	BS00022180_51	1B	1203935	333935	2073935	1.5038E-09 to 4.6239E-12	-0.80 to -1.13	10.16-11.63	DH_2023 and DH_combo
QDH_4B	RAC875_c86104_111	4B	1047064	357064	1737064	2.303E-13 to 2.71E-08	0.40-0.81	11.45-11.66	DH_2025 and DH_combo
QDH_7B	AX-158568064	7B	27493740	27043740	27943740	7.1914E-10 to 8.22E-07	-0.77 to -1.49	9.18-10.86	DH_2025 and DH_combo
QPH_4A	AX-94512414	4A	738514687	738174687	738854687	5.8475E-11 to 1.15E-06	1.07-2.64	10.59-12.97	PH_2022 and PH_combo
QPH_4D	TG0011a	4D	18781253	18241253	19321253	2.1732E-3 to 1.4563E-17	3.67-8.29	8.98-10.45	PH_2022/2023 and PH_combo
QPH_3B	wsnp_JD_c30422_23944042	3B	100966558	99936558	101996558	3.1025E-10 to 4.33E-07	1.48-1.94	10.81-13.75	PH_2023 and PH_combo
QPH_3A	wsnp_Ex_c2148_4035913	3A	514311380	513981380	514641380	3.4577e-07	1.39	10.82	PH_combo
QSD_3A	wsnp_Ex_c15269_23492289	3A	533660228	533330228	533990228	3.8943e-07	-0.06	12.12	SD_2022
QSD_5B	RFL_Contig5616_1779	5B	692564868	691974868	693154868	8.5328e-08	-0.06	11.13	SD_2022
QSD_2A	AX-94801022	2A	379119358	378879358	379359358	3.156e-16	0.07	10.2	SD_combo
QSL_1B	GENE-0107_807	1B	488217126	487347126	489087126	1.87E-07 to 4.10E-07	0.16-0.17	8.97-10.88	SL_2023 and SL_combo
QSS_3D	AX-109356324	3D	549494396	548924396	550064396	2.7846e-07	-0.55	17.52	SS_2022
QSS_4A	BS00064269_51	4A	616874298	616534298	617214298	4.017e-07	-0.33	14.51	SS_2022
QSS_5B	AX-158534063	5B	421641234	421051234	422231234	2.3144E-08 to 2.92E-07	-0.28 and -0.29	13.49-14.33	SS_2023 and SS_combo
Note: AL= awn length, AE= anther extrusion, PH-plant height, DH= days to heading, DF= days to flowering, SS= spikelets per spike, SL= spike length, SD= spike density, and years (2022, 2023, and 2025) showing the years in which data were recorded, and combo shows the average of traits of different years. MTAs were grouped as one part of the same QTL region when the LD (R2) coefficient between two …

## Sheet: Table S2
Supplementary Table 2: QTLs associated with FHB resistance.
QTL	SNP	Chr	Pos	Start	End	P.value	Effect	R2	Trial
QFHB_1B	AX-95245523	1B	15745730	14875730	16615730	2.47e-06	-2.22	4.32	Severity across 3 years
QFHB_1B	Tdurum_contig70304_781	1B	447000000	446453283	448000000	1.15e-07	2.66	4.69	Severity across 3 years
QFHB_2B	RAC875_rep_c72879_435	2B	647000000	646324183	648000000	1.53e-08	3.01	3.04	Severity across 3 years
QFHB_3A	Excalibur_c52772_1592	3A	341000000	340954496	342000000	2.66e-08	4.32	13.82	Severity across 3 years
QFHB_3B	AX-158548708	3B	649000000	647707827	650000000	2.28e-07	3.17	0.75	Severity across 3 years
QFHB_3B	AX-158579070	3B	825000000	824416049	826000000	1.97e-06	-2.31	0.86	Severity across 3 years
QFHB_5B	Kukri_rep_c72329_163	5B	65079083	64489083	65669083	4.67e-07	6.22	10	Severity in 2025
QFHB_7B	AX-158556354	7B	713000000	712323364	713000000	6.12e-08	5.24	8.3	Severity in 2025
QFHB	RAC875_c67463_300	UN	1503	-	-	2.7e-08	-5.07	8.33	Severity in 2025
QFHB	Tdurum_contig10128_1532	UN	1630	-	-	1.3e-09	4.19	8.59	Severity across 3 years
QFHB	Tdurum_contig48658_794	UN	1760	-	-	2.37e-08	-2.73	1.38	Severity across 3 years
